# Supplementary material for: Exogenous Ergothioneine and Glutathione Limit Postharvest Senescence of Arugula
Source: Antioxidants (Basel). 2024 Sep 21;13(9):1140. doi: 10.3390/antiox13091140 (PMC11429341; doi:10.3390/antiox13091140)
Supplement: Supplementary file 1 [file antioxidants-13-01140-s001.zip]

Archive with 1 entries (1 files):
- antioxidants-3154465-supplementary.pdf
